# Supplementary material for: Hepatocyte-intrinsic SMN deficiency drives metabolic dysfunction and liver steatosis in spinal muscular atrophy
Source: J Clin Invest. 2024 May 9;134(12):e173702. doi: 10.1172/JCI173702 (PMC11178536; doi:10.1172/JCI173702)
Supplement: Supporting data values [file jci-134-173702-s127.xlsx]

## Sheet: Contents
Navigation Page for Main and Supplemental Figures (Hyperlinks). To return to content page, click on 'contents' hyperlink in all other excel sheets.
Figure 1		Figure 5		Figure 6		Figure 9		Figure 12
1A	SMN Western Blot Images	5A	F5A: Seahorse OCR	6A	F6A: qPCR (Mitochondria)	9A	F9A: ATP Assay	12A	Schematic
1B	F1B: Western Blot	5B	F5B: Seahorse Basal Respiration	6B	F6B: qPCR (Lipid Transport)	9B	F9B: MTT assay	12B	Schematic
1C	iHep Brightfield Images	5C	F5C: Seahorse ATP Linked Respiration	6C	F6C: qPCR (Lipid & Cholesterol Synthesis)	9C	F9C: MMP assay
Figure 2		5D	F5D: Seahorse Proton Leak	6D	F6D: qPCR (Beta-Oxidation)	9D	F9D: mROS assay
2A	iHep Oil Red Staining Images	5E	F5E: Seahorse Max Respiratory Cap	Figure 7		9E	F9E: Calcium assay
2B	F2B: ORO (Grouped_Norm to 50 Cells)	5F	F5F: Seahorse Non-Mito Respiration	7A	F7A: qPCR (Gluconeogenesis)	Figure 10
Figure 3		5G	F5G: Seahorse Reserve Cap	7B	F7B: qPCR (iHep Function)	10A	F10A: qPCR (Mitochondria)
3A	STRING Cluster	5H	F5H: ATP Assay	7C	F7C: qPCR (Drug Metabolism)	10B	F10B: qPCR (Lipid Transport)
3B	Proteomics Heatmap	5I	F5I: MTT assay	7D	F7D: FACS (Key Proteins)	10C	F10C: qPCR (Lipid & Cholesterol Synthesis)
3C	Proteomics Heatmap	5J	F5J: MMP assay	Figure 8		10D	F10D: qPCR (Beta-Oxidation)
3D	Proteomics Heatmap	5K	F5K: mROS assay	8A	iHep Brightfield Images	Figure 11
Figure 4		5L	F5L: Calcium assay	8B	iHep Oil Red Staining Images	11A	F11A: qPCR (Gluconeogenesis)
4A	Proteomics Heatmap			8C	F8C: ORO (Grouped_Norm to 50 Cells)	11B	F11B: qPCR (iHep Function)
4B	Proteomics Heatmap					11C	F11C: qPCR (Drug Metabolism)
4C	Proteomics Trendline Plots					11D	F11D: FACS (Key Proteins)
Supp Figure 1		Supp Figure 5		Supp Figure 9		Supp Figure 13
S1	iHep Brightfield Images	S5A	SF5A: ORO (Cell Line_Norm to 50 Cells)	S9A	STRING Cluster	S13A	Proteomics Normalization Plot
Supp Figure 2		S5B	SF5B: ORO (Cell Line_Norm to 50 Cells)	S9B	STRING Cluster	S13B	Proteomics PCA Plot
S2A	RT-qPCR Melt Curves	S5C	SF5C: ORO (Grouped_Norm to per Cell)	S9C	Proteomics Enrichment Plot	Supp Figure 14
S2B	SF2B: qPCR (Housekeeping)	S5D	SF5D: ORO (Grouped_Norm to per Cell)	Supp Figure 10		S14A	Schematic
Supp Figure 3		Supp Figure 6		S10	Proteomics Circos Plot	S14B	Western Blot Images
3A	SF3A: qPCR (iHep Biomarker QC)	S6	Proteomics Enrichment Plot	Supp Figure 11		S14B	SF14B: Western Blot
3B	SF3B: qPCR (hSC Biomarker QC)	Supp Figure 7		S11A	STRING Cluster	Supp Figure 15
3C	SF3C: Urea Assay	S7	Proteomics Enrichment Plot	S11B	Proteomics Enrichment Plot	S15A	Confocal Imaging
Supp Figure 4		Supp Figure 8		Supp Figure 12		S15B	SF15B: Confocal analysis
S4A	SF4A: qPCR (iHep Biomarkers QC)	S8	Proteomics Enrichment Plot	S12A	STRING Cluster	S15C	SF15C: Confocal analysis
S4B	SF4B: qPCR (hSC Biomarkers QC)			S12B	STRING Cluster	S15D	SF15D: Confocal analysis
						S15E	SF15E: Confocal analysis

## Sheet: F1B Western Blot
SMN: WT vs SMA3 vs SMA1								Contents
Representative Set Pt 1				Representative Set Pt 2
Samples	Intensity (Norm to b-Actin)	% Change to WT		Samples	Intensity (Norm to b-Actin)	% Change to WT
BJ	29.8954	81.3392		BJ	1.23402	105.402
H9	19.0837	51.9229		H9	0.82524	70.4869
GM23720	61.2827	166.738		GM23720	1.45306	124.111
1-49A	0.855985	2.32896		149A	0.544144	46.4774
1-56	1.50142	4.08505		1-56	0.40206	34.3415
1-54B	1.61064	4.38223		1-54B	0.422439	36.0821
1-33L	0.826294	2.24818		1-33L	0.09891	8.44827
1-38G	0.308867	0.840364		1-38G	0.117628	10.0471
1-53F	0.653406	1.77779		1-53F	0.19629	16.7658

## Sheet: F2B ORO (Grouped_Norm to 50 Cel
Contents
Red intensity (A.U.)											Cell Number
	BJ	H9	GM23720	154B	156	149A	133L	138G	153F			BJ	H9	GM23720	154B	156	149A	151N	133L	138G	138G-2	153F	SMA15	HOM1	HOM2	HOM3	HET1	HET2	HET3
n=1	0.786	2.971	0.785	9.487	9.639	15.591	25.034	19.896	21.032		n=1	144	105	126	62	55	64	103	93	59	59	94	90	145	87	95	86	99	132
n=2	3.745	0.466	0.774	4.447	19.552	10.733	20.096	17.902	19.266		n=2	127	114	111	42	85	57	92	81	73	84	62	88	117	95	82	77	131	127
n=3	0.373	0.681	1.639	10.085	26.212	11.474	16.921	24.139	21.828		n=3	108	134	114	50	83	70	72	87	96	80	80	62	89	131	112	82	88	87
average	1.63467	1.37267	1.066	8.00633	18.4677	12.5993	20.6837	20.6457	20.7087		average	126.333	117.667	117	51.3333	74.3333	63.6667	89	87	76	74.3333	78.6667	80	117	104.333	96.3333	81.6667	106	115.333
Red intensity/50 cells (A.U.)												BJ	H9	GM23720	154B	156	149A	151N	133L	138G	138G-2	153F	SMA15	HOM1	HOM2	HOM3	HET1	HET2	HET3
	BJ	H9	GM23720	154B	156	149A	133L	138G	153F		ORO/cell	0.0129393	0.0116657	0.00911111	0.155968	0.248444	0.197895	#REF!	0.237743	0.271654	#REF!	0.263246	#REF!	#REF!	#REF!	#REF!	#REF!	#REF!	#REF!
n=1	0.272917	1.41476	0.311508	7.65081	8.76273	12.1805	13.4591	16.861	11.1872
n=2	1.47441	0.204386	0.348649	5.29405	11.5012	9.41491	12.4049	12.2616	15.5371			WT	SMA3	SMA1
n=3	0.172685	0.254104	0.71886	10.085	15.7904	8.19571	9.72471	12.5724	13.6425			0.0129393	0.155968	0.237743
Average	0.640004	0.624417	0.459672	7.67662	12.0181	9.93037	11.8629	13.8984	13.4556			0.0116657	0.248444	0.271654
Red intensity/50 cells (A.U.)												0.00911111	0.197895	0.263246
WT	SMA3	SMA1
0.272917	7.65081	13.4591
1.47441	5.29405	12.4049
0.172685	10.085	9.72471
1.41476	8.76273	16.861
0.204386	11.5012	12.2616
0.254104	15.7904	12.5724
0.311508	12.1805	11.1872
0.348649	9.41491	15.5371
0.71886	8.19571	13.6425

## Sheet: F5A Seahorse OCR
H9										GM23720									1-33L								1-53F
Time	OCR (pmol/min/10,000 cells)									Time	OCR (pmol/min/10,000 cells)								Time	OCR (pmol/min/10,000 cells)							Time	OCR (pmol/min/10,000 cells)
1.31	132.28	105.84	127.8	106.57	131.48	97.14	95.11	142.09		1.31	105.72	162.51	149.93	174.58	157.53	99.41	110.85		1.31	89.02	70.98	65.58	61.87	64.69	60.72		1.31	97.09	91.37	85.43	80.07	94.76	92.05	129.15	78.77
7.81	130.19	105.02	127.63	104.35	130.21	96.4	95.42	139.64		7.81	105.15	160.4	150.87	174.72	156.36	101.34	112.76		7.81	86.13	70.52	66.09	60.87	64.73	60.51		7.81	95.13	89.53	85.55	80.63	93.84	91.91	127.75	77.39
14.32	126.47	102.13	125.18	103.77	126.16	95.8	95.47	136.5		14.32	103.48	160.1	148.82	170.34	152.86	98.37	110.53		14.32	83.63	68.78	63.71	60.48	63.06	58.7		14.32	94.12	87.84	83.87	79.36	91.89	90.38	125.83	77.28
20.93	74.83	63.26	68.76	62.48	83.37	49.88	54.59	81.99		20.93	55.12	107.1	91.07	106.93	87.4	49	69.51		20.93	48.24	32.64	31.45	29.42	29.62	25.54		20.93	46.14	42.7	36.94	38.9	47.88	39.17	68.27	34.92
27.43	74.48	61.46	69.12	64.59	75.59	46.17	52.44	82.08		27.43	53.08	92.36	73.07	93.34	78.7	50.31	59.13		27.43	48.77	32.01	32.66	27.98	28.59	26.13		27.43	46.31	43.71	37.43	38.72	45.96	38.86	54.88	35
33.94	71.62	59.44	67.29	60.72	71.81	44.73	49.74	78.38		33.94	50.51	85.3	64.87	88.45	75.51	48.26	55.44		33.94	48.04	31.95	32.29	28.96	28.52	25.5		33.94	45.14	40.96	35.9	37.88	44.44	37.32	53.69	34.57
40.53	231.26	169.07	216.1	185.48	194.13	154.27	157.17	246.85		40.53	145.55	221.13	264.1	263.69	273.22	156.69	173.41		40.53	157	111.16	142.59	99.89	99.53	105.63		40.53	162.23	166.14	157.02	138.28	169.66	170.35	244.85	146.39
47.04	240.34	174.55	210.9	184.56	190.16	154.53	162.85	255.54		47.04	149.06	227.14	260.16	263.28	273.28	157.36	173.44		47.04	170.52	128.23	137.96	113.71	114.67	123.45		47.04	202.73	187.69	176.56	157.68	189.54	194.35	258.71	159.75
53.58	246.2	179.52	217.76	188.38	196.77	159.4	169.72	270.83		53.58	157.22	226.74	257.02	265.43	275.59	160.06	177.75		53.58	170.19	137.39	128.17	118.51	122.11	131.4		53.58	207.59	190.9	182.75	162.5	191.55	197.53	264.39	160.39
60.14	39.69	39.26	37.63	39.43	54.31	27.37	30.67	40.64		60.14	31.59	69.58	47.1	64.26	46.71	29.52	43.96		60.14	40.34	20.52	21.13	21.25	18.54	15.41		60.14	26.84	28.88	19.85	25.89	29.64	20.45	28.18	20.22
66.68	40.06	36.11	38.38	37.2	47.72	26.7	29.56	42.74		66.68	31.29	61.31	43.92	59.46	45.83	28.79	38.51		66.68	37.7	20.72	21.64	19.33	18.24	16.12		66.68	25.38	22.33	21.23	24.68	29.17	21.78	33.85	22.73
73.19	39.42	36.88	38.44	36.46	47.71	26.44	28.93	41.39		73.19	30.9	55.79	41.74	57.3	44.77	28.05	35.93		73.19	37.27	21.08	21.96	18.38	18.73	14.62		73.19	25.78	22.69	20.92	23.96	28.24	22.31	33.53	21.82
Contents

## Sheet: F5B Seahorse Basal Respiration
Contents	WT	SMA1
OCR (pmol/min/10,000 cells)	99.65	53.42
	80.18	54.1
	98.74	47.76
	77.15	46.02
	87.33	50.42
	72.51	48.86
	68.16	75.35
	107.09	72.35
	79.5	70.62
	109.14	61.53
	114.2	70.95
	125.28	74.41
	121.63	103.35
	75.72	58.4
	75.51

## Sheet: F5C Seahorse ATP Linked Respira
Contents	WT	SMA1
OCR (pmol/min/10,000 cells)	65.72	43.5
	56.2	42.68
	68.5	37.2
	52.25	36.89
	60.32	40.01
	52.41	38.53
	45.63	55.49
	67.86	54.53
	57.86	54.53
	76.45	47.87
	82.12	53.87
	89.38	57.47
	86.87	76.25
	55.32	45.16
	53.62

## Sheet: F5D Seahorse Proton Leak
Contents	WT	SMA1
OCR (pmol/min/10,000 cells)	33.92	9.91
	23.97	11.43
	30.24	10.56
	24.9	9.13
	27.01	10.41
	20.09	10.33
	22.53	19.86
	39.23	17.82
	21.64	16.09
	32.69	13.66
	32.09	17.08
	35.9	16.94
	34.77	27.09
	20.4	13.24
	21.89

## Sheet: F5E Seahorse Max Respiratory Ca
Contents	WT	SMA1
OCR (pmol/min/10,000 cells)	199.54	127.47
	136.97	104.82
	176.77	114.66
	148.44	91.05
	143.77	93.6
	129.23	104.77
	133.52	164.85
	216.14	156.94
	119.35	151.44
	162.78	127.98
	216.18	154.57
	203.79	165.9
	228.27	224.13
	129.25	133.92
	135.4

## Sheet: F5F Seahorse Non-Mito Respirati
Contents	WT	SMA1
OCR (pmol/min/10,000 cells)	39.72	38.44
	37.42	20.77
	38.15	21.58
	37.7	19.65
	49.91	18.5
	26.84	15.39
	29.72	26
	41.59	24.64
	31.26	20.67
	62.23	24.85
	44.25	29.02
	60.34	21.51
	45.77	31.85
	28.79	21.59
	39.47

## Sheet: F5G Seahorse Reserve Cap
Contents	WT	SMA1
OCR (pmol/min/10,000 cells)	99.9	74.05
	56.79	50.71
	78.03	66.9
	71.29	45.03
	56.44	43.18
	56.72	55.91
	65.37	89.5
	109.06	84.59
	39.85	80.83
	53.64	66.45
	101.97	83.62
	78.51	91.49
	106.63	120.78
	53.53	75.52
	59.89

[truncated: 42 more sheets: F5H ATP Assay, F5I MTT assay, F5J MMP assay, F5K mROS assay, F5L Calcium assay, F6A qPCR (Mitochondria), F6B qPCR (Lipid Transport), F6C qPCR (Lipid & Cholesterol S, F6D qPCR (Beta-Oxidation), F7A qPCR (Gluconeogenesis), F7B qPCR (iHep Function), F7C qPCR (Drug Metabolism), F7D FACS (Key Proteins), F8C ORO (Grouped_Norm to 50 Cel, F9A ATP Assay, F9B MTT assay, F9C MMP assay, F9D mROS assay, F9E Calcium assay, F10A qPCR (Mitochondria) …]
